# Supplementary material for: Assessment of Red Sea temperatures in CMIP5 models for present and future climate
Source: PLoS One. 2021 Jul 30;16(7):e0255505. doi: 10.1371/journal.pone.0255505 (PMC8323894; doi:10.1371/journal.pone.0255505)
Supplement: S1 Table — (XLSX) [file pone.0255505.s012.xlsx]

## Sheet: Hoja1
	GCM diagnostics for the Red Sea
name	NAME	Historical	Scenario RCP 4.5	Scenario RCP 8.5	Relative Area	Relative Volume	SCPT_R	SCPT_C	SCSST_R	SCSST_C	STDMAP_R	STDMAP_C	STDSST_R	STDSST_C	TEND_MOD	TEND_ERROR_MOD	TEND_OBS	ERROR_TEND_OBS	TEND_EVAL
CESM1-CAM5-1-FV2'	CESM1-CAM5-1-FV2'	✔	✘	✘	102.566	69.3464	0.556823	0.988195	1.0066	0.454974	0.174809	0.971121	0.267703	-0.402545	0.0224433	0.019269	0.0212091	0.00675211	ok
CNRM-CM5'	CNRM-CM5'	✔	✔	✘	107.31	102.518	0.799446	0.994793	0.704313	0.878885	0.079237	0.921548	0.1184	-0.0812313	0.00157644	0.00489278	0.0212091	0.00675211	bad
CNRM-CM5-2'	CNRM-CM5-2'	✔	✘	✘	107.31	102.518	0.796297	0.995004	0.6708	0.885263	0.0381458	0.970496	0.0478724	0.396694	-0.00145781	0.0087688	0.0212091	0.00675211	bad
MPI-ESM-LR'	MPI-ESM-LR'	✔	✔	✔	87.6129	93.4797	0.61482	0.99435	0.702589	0.883969	0.0581732	0.816635	0.124641	-0.602779	0.0221427	0.0107106	0.0212091	0.00675211	ok
MPI-ESM-MR'	MPI-ESM-MR'	✔	✔	✔	97.3198	91.7451	0.484568	0.994851	0.782781	0.86265	0.0571585	0.948082	0.113093	-0.486176	0.0239296	0.00953313	0.0212091	0.00675211	ok
MRI-ESM1'	MRI-ESM1'	✔	✘	✔	147.65	188.407	0.440178	0.996003	0.549286	0.932117	0.0492702	0.987254	0.0931832	0.264808	0.00477874	0.00727964	0.0212091	0.00675211	bad
acces1-0'	ACCES1-0'	✔	✔	✘	110.175	10.7038	3.14646	0.107463	1.18296	0.913806	0.106554	-0.910927	0.14542	0.459562	0.0450625	0.00876639	0.0212091	0.00675211	bad
acces1-3'	ACCES1-3'	✔	✔	✘	110.175	10.7038	3.16688	0.0994726	1.29936	0.912524	0.0637267	-0.875303	0.0752147	0.484364	0.0114876	0.00767895	0.0212091	0.00675211	ok
bcc-csm1-1'	BCC-CSM1-1'	✔	✔	✘	77.7441	38.1463	0.539395	0.990055	0.96663	0.7898	0.0537046	0.923857	0.115927	0.558598	0.00775923	0.00829548	0.0212091	0.00675211	bad
bcc-csm1-1-m'	BCC-CSM1-1-M'	✔	✔	✘	85.5742	38.7206	0.612738	0.991734	1.02355	0.841367	0.0896638	0.971744	0.0862694	-0.0324638	0.0312212	0.0102244	0.0212091	0.00675211	ok
bnu-esm'	BNU-ESM'	✘	✘	✘	0	0											0.0212091	0.00675211
cancm4'	CANCM4'	✘	✘	✘	0	0											0.0212091	0.00675211
canesm2'	CANESM2'	✘	✔	✔	0	0											0.0212091	0.00675211
ccsm4'	CCSM4'	✔	✔	✔	102.566	69.3464	0.512469	0.993935	0.757318	0.902318	0.17273	0.972928	0.257675	-0.502449	0.0355933	0.0140554	0.0212091	0.00675211	ok
cesm1-bgc'	CESM1-BGC'	✔	✔	✘	102.566	69.3464	0.40637	0.997665	0.65783	0.914504	0.0406329	0.974026	0.10357	0.551651	0.0383398	0.00800851	0.0212091	0.00675211	bad
cesm1-cam5'	CESM1-CAM5'	✔	✔	✘	102.566	69.3464	0.486361	0.994304	0.768067	0.923528	0.0452179	0.938351	0.092495	-0.380269	0.0227507	0.0101769	0.0212091	0.00675211	ok
cesm1-fastchem'	CESM1-FASTCHEM'	✔	✘	✘	102.566	69.3464	0.501276	0.995409	0.740076	0.911336	0.0418199	0.991636	0.0648587	0.281396	0.0173857	0.00882064	0.0212091	0.00675211	ok
cesm1-waccm'	CESM1-WACCM'	✘	✘	✘	0	0											0.0212091	0.00675211
cmcc-cesm'	CMCC-CESM'	✔	✘	✔	110.586	80.7619	0.434504	0.991684	0.770017	0.935855	0.0496835	0.840725	0.0993554	-0.538627	0.0134802	0.0105329	0.0212091	0.00675211	ok
cmcc-cm'	CMCC-CM'	✔	✔	✔	110.586	80.7619	0.49083	0.994569	0.990275	0.944952	0.0295522	0.983435	0.0793012	-0.443645	0.0114729	0.00812144	0.0212091	0.00675211	ok
cmcc-cms'	CMCC-CMS'	✔	✔	✔	110.586	80.7619	0.380869	0.995609	0.814273	0.953956	0.0371044	0.957492	0.0927302	-0.631882	0.022921	0.0101026	0.0212091	0.00675211	ok
csiro_mk3_6_0'	CSIRO_MK3_6_0'	✔	✔	✘	97.9477	82.3188	1.82947	0.887153	1.2416	0.712359	0.214486	-0.919619	0.111583	0.0101017	0.0505728	0.00659067	0.0212091	0.00675211	bad
fgoals-g2'	FGOALS-G2'	✘	✘	✔	0	0											0.0212091	0.00675211
fgoals-s2'	FGOALS-S2'	✘	✘	✔	0	0											0.0212091	0.00675211
fio_esm'	FIO_ESM'	✘	✘	✘	0	0											0.0212091	0.00675211
gfdl-cm2p1'	GFDL-CM2P1'	✔	✔	✘	66.9125	108.08			1.4983	-0.41155	0.0924377	0.655016	0.0854199	0.132436	0.0321998	0.00995465	0.0212091	0.00675211	ok
gfdl-cm3'	GFDL-CM3'	✔	✔	✘	66.9125	108.08	1.15285	0.958125	1.24291	0.190008	0.0605534	0.816744	0.088118	0.322498	0.0249291	0.0109569	0.0212091	0.00675211	ok
gfdl_esm2g'	GFDL_ESM2G'	✔	✔	✘	96.2448	103.19	0.636768	0.988831	1.0942	0.697198	0.0869644	0.928325	0.17028	-0.0694899	0.0483108	0.0100551	0.0212091	0.00675211	bad
gfdl_esm2m'	GFDL_ESM2M'	✔	✔	✘	66.9125	108.08	1.31915	0.958878	1.71528	-0.630755	0.0696301	0.798187	0.0980784	0.137066	0.0281568	0.0107715	0.0212091	0.00675211	ok
giss-e2-h'	GISS-E2-H'	✔	✔	✔	150.817	104.527	1.27351	0.985833	1.18387	0.631131	0.0735839	0.964089	0.0662893	0.0297351	0.0328699	0.00674501	0.0212091	0.00675211	bad
giss-e2-h-cc'	GISS-E2-H-CC'	✔	✔	✔	126.116	96.9777	1.04096	0.990423	0.92418	0.74744	0.0359088	0.954034	0.0735004	-0.0756113	0.0239584	0.00800386	0.0212091	0.00675211	ok
giss-e2-r'	GISS-E2-R'	✔	✔	✔	95.0119	88.86	0.536606	0.996703	0.720481	0.897268	0.0535776	0.963369	0.0658251	-0.394152	0.0103226	0.00770118	0.0212091	0.00675211	bad
giss-e2-r-cc'	GISS-E2-R-CC'	✔	✔	✔	95.0119	88.86	0.597956	0.996887	0.720894	0.903908	0.0310534	0.988993	0.0655318	0.414915	0.0236843	0.00615019	0.0212091	0.00675211	ok
had-cm3'	HAD-CM3'	✔	✔	✘	79.8679	41.1836	1.11958	0.913037	1.72009	0.545617	0.0214109	0.974699	0.177907	-0.279237	0.0208296	0.00870155	0.0212091	0.00675211	ok
hadgem2-ao'	HADGEM2-AO'	✔	✔	✔	49.7434	306.186	2.48189	0.91375	1.55557	0.300926	0.100412	0.990956	0.0894027	0.012821	0.0179615	0.0109177	0.0212091	0.00675211	ok
hadgem2-cc'	HADGEM2-CC'	✔	✔	✔	49.7433	7.86312	2.48536	0.63807									0.0212091	0.00675211
hadgem2-es'	HADGEM2-ES'	✔	✔	✔	49.7433	7.86312	2.47795	0.949738	1.54566	0.256202	0.0776231	0.725099	0.0895767	0.161928	0.0186618	0.00858285	0.0212091	0.00675211	ok
inmcm4'	INMCM4'	✔	✔	✘	101.772	42.5271			1.77885	0.840114			0.158268	-0.54546	0.00647817	0.0123014	0.0212091	0.00675211	bad
ipsl-cm5a-lr'	IPSL-CM5A-LR'	✔	✔	✔	110.586	80.7619	0.572514	0.988274	1.44855	0.785364	0.0353685	0.941013	0.0675293	0.317972	0.036334	0.0059605	0.0212091	0.00675211	bad
ipsl-cm5a-mr'	IPSL-CM5A-MR'	✔	✔	✔	110.586	80.7619	0.765532	0.987284	0.991495	0.793318	0.0341879	0.966215	0.0476972	0.456888	0.0277088	0.00896476	0.0212091	0.00675211	ok
ipsl-cm5b-lr'	IPSL-CM5B-LR'	✔	✔	✔	110.586	80.7619	0.651745	0.984047	1.6199	0.777423	0.0461043	0.943958	0.0646611	-0.167688	0.0139018	0.00660443	0.0212091	0.00675211	ok
miroc-esm'	MIROC-ESM'	✔	✔	✔	99.5465	28.9254	0.956214	0.884964	1.94962	-0.0095895	0.0922724	0.817246	0.0808845	0.336302	0.022311	0.00915285	0.0212091	0.00675211	ok
miroc-esm-chem'	MIROC-ESM-CHEM'	✔	✔	✔	99.5465	28.9254	0.953912	0.885306	1.92459	0.0237911	0.0687947	0.930462	0.110015	0.19677	0.0101774	0.0114496	0.0212091	0.00675211	ok
miroc4h'	MIROC4H'	✔	✘	✘	95.3929	75.0575	0.460686	0.996362	0.666373	0.878877	0.0881936	0.701325	0.0567964	0.466671	0.0246081	0.00493597	0.0212091	0.00675211	ok
miroc5'	MIROC5'	✔	✔	✔	5.02245	8.94496	3.81586	0.926817	0.416043		0.222469	0.741704	0.0825722		0.0364535	0.016387	0.0212091	0.00675211	ok
mpi-esm-p'	MPI-ESM-P'	✔	✘	✘	87.6129	93.4797	0.660375	0.993954	0.729481	0.869024	0.0763476	0.806863	0.0692625	-0.526254	0.0198186	0.00675977	0.0212091	0.00675211	ok
mri-cgcm3'	MRI-CGCM3'	✔	✔	✔	147.65	188.407	0.468502	0.995741	0.532076	0.932604	0.0654664	0.781663	0.110626	0.275039	0.00593058	0.00507735	0.0212091	0.00675211	bad
noresm1-m'	NORESM1-M'	✔	✔	✔	106.956	119.517	1.29034	0.960087	1.09273	0.560787	0.153076	0.969429	0.175946	-0.330898	0.030013	0.014937	0.0212091	0.00675211	ok
noresm1-me'	NORESM1-ME'	✘	✔	✔	0	0											0.0212091	0.00675211
glorys	GLORYS	✔	✘	✘	91.0079	90.2	0.300059	0.997496	0.227838	0.983684	0.206829	0.696248	0.047203	0.529093	0.00479991	0.00780343	0.0212091	0.00675211	bad
kaust	KAUST	✔	✘	✘	100.697	99.7103	0.345544	0.996284	0.284862	0.988166	0.0452039	0.893681	0.0459375	0.587744	0.00753309	0.0130538	0.0212091	0.00675211	ok
		ACRONYMS
		SCPT_R	RMSE Seasonal cycle profile temperature
		SCPT_C	Correlation Seasonal cycle profile temperature
		SCSST_R	RMSE Seasonal cycle of sea surface temperature
		SCSST_C	Correlation Seasonal cycle of sea surface temperature
		STDMAP_R	RMSE Standard deviation of anual mean profile
		STDMAP_C	Correlation Standard deviation of annual mean profile
		STDSST_R	RMSE Standard deviation of annual mean sea surface temperature
		STDSST_C	Correlation Standard deviation of annual mean sea surface temperature
		TEND_MOD	Trends of the model in degrees per year
		TEND_ERROR_MOD	Error of the Trends of the model in degrees per year
		TEND_OBS	Trend of the observations in degrees per year
		ERROR_TEND_OBS	Erro of Trend of the observations in degrees per year
