# Supplementary material for: Assessment of Red Sea temperatures in CMIP5 models for present and future climate
Source: PLoS One. 2021 Jul 30;16(7):e0255505. doi: 10.1371/journal.pone.0255505 (PMC8323894; doi:10.1371/journal.pone.0255505)
Supplement: S2 Table — (XLSX) [file pone.0255505.s013.xlsx]

## Sheet: Hoja1
	GCM diagnostics for the Outer Region
name	NAME	Historical	Scenario RCP 4.5	Scenario RCP 8.5	Relative Area	Relative Volume	SCPT_R	SCPT_C	SCSST_R	SCSST_C	STDMAP_R	STDMAP_C	STDSST_R	STDSST_C	TEND_MOD	TEND_ERROR_MOD	TEND_OBS	ERROR_TEND_OBS	TEND_EVAL
CESM1-CAM5-1-FV2'	CESM1-CAM5-1-FV2'	✔	✘	✘	102.211	94.5446	1.61621	0.968316	1.07414	0.70307	0.133244	0.63088	0.184844	-0.35092	0.00344681	0.0166765	0.00246383	0.00724586	ok
CNRM-CM5'	CNRM-CM5'	✔	✔	✘	103.519	95.5715	2.47165	0.954484	0.830101	0.865514	0.0514947	0.900587	0.100882	0.202665	0.0154158	0.00849959	0.00246383	0.00724586	bad
CNRM-CM5-2'	CNRM-CM5-2'	✔	✘	✘	103.519	95.5715	2.15586	0.950994	0.818125	0.861811	0.058423	0.831851	0.0933921	0.25668	0.0132135	0.00775556	0.00246383	0.00724586	bad
MPI-ESM-LR'	MPI-ESM-LR'	✔	✔	✔	97.481	90.0224	2.35221	0.956238	0.788454	0.823303	0.185753	0.904994	0.215697	-0.310088	0.00680982	0.0205321	0.00246383	0.00724586	ok
MPI-ESM-MR'	MPI-ESM-MR'	✔	✔	✔	102.446	93.9539	1.11268	0.996896	0.759382	0.815553	0.100287	0.861383	0.119849	0.138784	0.0244588	0.014002	0.00246383	0.00724586	bad
MRI-ESM1'	MRI-ESM1'	✔	✘	✔	114.935	119.472	3.70352	0.986136	1.56751	0.633447	0.081489	0.872365	0.125928	-0.189611	0.00369049	0.0081427	0.00246383	0.00724586	ok
acces1-0'	ACCES1-0'	✔	✔	✘	102.456	90.1753	3.15962	0.959068	1.27358	0.682924	0.050531	0.87979	0.0848915	-0.209818	0.032185	0.00772177	0.00246383	0.00724586	bad
acces1-3'	ACCES1-3'	✔	✔	✘	102.456	90.1753	3.58754	0.970356	1.55545	0.778735	0.0910314	0.918749	0.139266	0.258031	0.0179738	0.0060699	0.00246383	0.00724586	bad
bcc-csm1-1'	BCC-CSM1-1'	✔	✔	✘	99.6476	92.9163	2.49265	0.971384	1.3595	0.137658	0.0879739	0.863158	0.119465	0.194424	0.0244964	0.00546502	0.00246383	0.00724586	bad
bcc-csm1-1-m'	BCC-CSM1-1-M'	✔	✔	✘	102.148	92.9481	1.60656	0.978642	1.02474	0.71662	0.0889456	0.825933	0.114395	0.00888056	0.0426472	0.0124245	0.00246383	0.00724586	bad
bnu-esm'	BNU-ESM'	✘	✘	✘	0	0											0.00246383	0.00724586
cancm4'	CANCM4'	✘	✘	✘	0	0											0.00246383	0.00724586
canesm2'	CANESM2'	✔	✔	✔	77.4562	82.2064	1.96078	0.963661	0.997915	0.584873	0.0811101	0.78098	0.101371	0.380865			0.00246383	0.00724586
ccsm4'	CCSM4'	✔	✔	✔	102.211	94.5446	1.5416	0.971493	1.11155	0.569006	0.159185	0.769536	0.185664	-0.100918	0.0329356	0.0167751	0.00246383	0.00724586	bad
cesm1-bgc'	CESM1-BGC'	✔	✔	✘	102.211	94.5446	1.47391	0.974395	1.05446	0.576228	0.0506482	0.895886	0.0796991	0.0039974	0.0296589	0.00933181	0.00246383	0.00724586	bad
cesm1-cam5'	CESM1-CAM5'	✔	✔	✘	102.211	94.5446	1.56049	0.97686	1.01494	0.822391	0.122643	0.730407	0.201159	-0.191859	0.0146902	0.0175865	0.00246383	0.00724586	ok
cesm1-fastchem'	CESM1-FASTCHEM'	✔	✘	✘	102.211	94.5446	1.47524	0.974696	1.11647	0.581994	0.0674077	0.669448	0.0749332	0.0566421	0.0122151	0.0111038	0.00246383	0.00724586	ok
cesm1-waccm'	CESM1-WACCM'	✘	✘	✘	0	0											0.00246383	0.00724586
cmcc-cesm'	CMCC-CESM'	✔	✘	✔	106.883	103.175	0.804068	0.998317	0.801436	0.791903	0.0706137	0.831828	0.12968	-0.536899	0.00936922	0.0141739	0.00246383	0.00724586	ok
cmcc-cm'	CMCC-CM'	✔	✔	✔	106.883	103.175	1.25725	0.989355	1.01293	0.867	0.0607399	0.914664	0.115277	0.377457	0.0215817	0.00655428	0.00246383	0.00724586	bad
cmcc-cms'	CMCC-CMS'	✔	✔	✔	106.883	103.175	1.08002	0.993693	0.920598	0.852425	0.128243	0.898777	0.157548	0.215341	0.0238609	0.016537	0.00246383	0.00724586	bad
csiro_mk3_6_0'	CSIRO_MK3_6_0'	✔	✔	✘	110.68	91.2939	2.69693	0.985292	1.28183	0.763597	0.0515752	0.82884	0.0801656	-0.12349	0.0321342	0.00935651	0.00246383	0.00724586	bad
fgoals-g2'	FGOALS-G2'	✔	✘	✔	78.0753	70.6892	2.38008	0.976947	1.45572	0.0654833	0.0533684	0.893433	0.0866435	0.339721			0.00246383	0.00724586
fgoals-s2'	FGOALS-S2'	✘	✘	✔	0	0											0.00246383	0.00724586
fio_esm'	FIO_ESM'	✘	✘	✘	0	0											0.00246383	0.00724586
gfdl-cm2p1'	GFDL-CM2P1'	✔	✔	✘	96.0451	94.4974			0.681441	0.833462	0.144319	0.944278	0.163134	-0.239216	0.0378319	0.013334	0.00246383	0.00724586	bad
gfdl-cm3'	GFDL-CM3'	✔	✔	✘	96.0451	94.4974	2.86968	0.97182	1.1445	0.874436	0.0518994	0.871887	0.0965498	0.244919	0.0163267	0.00849736	0.00246383	0.00724586	bad
gfdl_esm2g'	GFDL_ESM2G'	✔	✔	✘	101.431	95.5578	1.63016	0.995289	0.900424	0.839875	0.0959735	0.903662	0.114253	-0.142434	0.0522937	0.00979115	0.00246383	0.00724586	bad
gfdl_esm2m'	GFDL_ESM2M'	✔	✔	✘	96.0451	94.4974	2.87154	0.931576	0.929726	0.867488	0.118028	0.766418	0.17598	-0.0942317	0.0170981	0.0159014	0.00246383	0.00724586	ok
giss-e2-h'	GISS-E2-H'	✔	✔	✔	116.483	90.7213	2.47568	0.927502	1.17438	0.594273	0.0481721	0.879195	0.0910315	0.352893	0.0298652	0.00516013	0.00246383	0.00724586	bad
giss-e2-h-cc'	GISS-E2-H-CC'	✔	✔	✔	111.444	76.0205	2.52442	0.933591	1.24712	0.636953	0.0916114	0.520639	0.141655	0.339308	0.015515	0.00614175	0.00246383	0.00724586	bad
giss-e2-r'	GISS-E2-R'	✔	✔	✔	108.554	103.832	2.02565	0.950695	1.1006	0.799722	0.0423966	0.955211	0.117724	0.214228	0.00689959	0.00835988	0.00246383	0.00724586	ok
giss-e2-r-cc'	GISS-E2-R-CC'	✔	✔	✔	108.554	103.832	2.06964	0.94651	1.06601	0.79904	0.0571524	0.936183	0.136025	-0.381116	0.0210555	0.00670421	0.00246383	0.00724586	bad
had-cm3'	HAD-CM3'	✔	✔	✘	83.0138	77.7892	1.78197	0.960354	1.49612	0.191978	0.0659926	0.790272	0.117472	0.109657	0.0211093	0.0128766	0.00246383	0.00724586	bad
hadgem2-ao'	HADGEM2-AO'	✔	✔	✔	100.338	3.80368	1.03242	0.997745	1.28064	0.639302	0.0567704	0.956582	0.101788	0.17161	0.000893258	0.0121621	0.00246383	0.00724586	ok
hadgem2-cc'	HADGEM2-CC'	✔	✔	✔	100.338	90.8044	1.37898	0.99789									0.00246383	0.00724586
hadgem2-es'	HADGEM2-ES'	✔	✔	✔	100.338	90.8044	1.35668	0.997949	1.23877	0.660606	0.0357011	0.92327	0.0860125	0.236312	0.00716279	0.00973534	0.00246383	0.00724586	ok
inmcm4'	INMCM4'	✔	✔	✘	102.771	99.7247			1.87369	0.00370064			0.09884	0.254865	0.00814512	0.00867464	0.00246383	0.00724586	ok
ipsl-cm5a-lr'	IPSL-CM5A-LR'	✔	✔	✔	109.189	107.15	2.6676	0.983297	1.19694	0.775631	0.0690348	0.893587	0.0766551	-0.0175987	0.0459071	0.00788711	0.00246383	0.00724586	bad
ipsl-cm5a-mr'	IPSL-CM5A-MR'	✔	✔	✔	109.189	107.15	2.06541	0.983055	1.08566	0.80751	0.0815106	0.887903	0.0820662	0.184947	0.0387772	0.0111713	0.00246383	0.00724586	bad
ipsl-cm5b-lr'	IPSL-CM5B-LR'	✔	✔	✔	109.189	107.15	3.60684	0.991584	1.52035	0.680468	0.060225	0.741684	0.0803236	0.154698	0.0141126	0.0102488	0.00246383	0.00724586	ok
miroc-esm'	MIROC-ESM'	✔	✔	✔	114.548	113.546	1.7514	0.958459	1.03893	0.328263	0.0796054	0.862418	0.13899	-0.268749	0.0176803	0.00627893	0.00246383	0.00724586	bad
miroc-esm-chem'	MIROC-ESM-CHEM'	✔	✔	✔	114.548	113.546	1.85524	0.952189	1.01642	0.310509	0.0714246	0.88597	0.146542	-0.017345	0.0110004	0.00602612	0.00246383	0.00724586	ok
miroc4h'	MIROC4H'	✔	✘	✘	99.9159	91.1436	1.44664	0.968953	0.587213	0.844207	0.0920323	0.891324	0.12633	0.0204604	0.0159539	0.00599533	0.00246383	0.00724586	bad
miroc5'	MIROC5'	✔	✔	✔	107.768	116.454	0.978292	0.985481	0.622468	0.793833	0.0805397	0.742352	0.0844143	0.0908237	0.0345174	0.0117386	0.00246383	0.00724586	bad
mpi-esm-p'	MPI-ESM-P'	✔	✘	✘	97.481	90.0224	2.26318	0.958621	0.789491	0.819199	0.0816083	0.899473	0.0876388	0.0648928	0.005616	0.0139852	0.00246383	0.00724586	ok
mri-cgcm3'	MRI-CGCM3'	✔	✔	✔	114.935	119.472	3.69537	0.986824	1.54556	0.625825	0.0707292	0.870769	0.115454	0.0930703	0.0142252	0.00810551	0.00246383	0.00724586	bad
noresm1-m'	NORESM1-M'	✔	✔	✔	103.912	98.2617	1.48767	0.984968	1.49913	0.0767032	0.0932407	0.923607	0.0813909	0.44073	0.0242473	0.0136094	0.00246383	0.00724586	bad
noresm1-me'	NORESM1-ME'	✘	✔	✔	0	0											0.00246383	0.00724586
glorys	GLORYS	✔	✘	✘	100.296	90.2	0.317938	0.998983	0.178585	0.96321	0.129485	0.458064	0.0808524	0.649281	0.0114704	0.00789785	0.00246383	0.00724586	ok
kaust	KAUST	✔	✘	✘	19.7042	8.75006	1.22671	0.989601	1.30333	0.0946518	0.178957	-0.362514	0.10865	0.250904	-0.00105559	0.00947776	0.00246383	0.00724586	ok
		ACRONYMS
		SCPT_R	RMSE Seasonal cycle profile temperature
		SCPT_C	Correlation Seasonal cycle profile temperature
		SCSST_R	RMSE Seasonal cycle of sea surface temperature
		SCSST_C	Correlation Seasonal cycle of sea surface temperature
		STDMAP_R	RMSE Standard deviation of anual mean profile
		STDMAP_C	Correlation Standard deviation of annual mean profile
		STDSST_R	RMSE Standard deviation of annual mean sea surface temperature
		STDSST_C	Correlation Standard deviation of annual mean sea surface temperature
		TEND_MOD	Trends of the model in degrees per year
		TEND_ERROR_MOD	Error of the Trends of the model in degrees per year
		TEND_OBS	Trend of the observations in degrees per year
		ERROR_TEND_OBS	Erro of Trend of the observations in degrees per year
