# Supplementary material for: Assessment of Red Sea temperatures in CMIP5 models for present and future climate
Source: PLoS One. 2021 Jul 30;16(7):e0255505. doi: 10.1371/journal.pone.0255505 (PMC8323894; doi:10.1371/journal.pone.0255505)
Supplement: S3 Table — (XLSX) [file pone.0255505.s014.xlsx]

## Sheet: Hoja1
	Projected SST Anomaly (ºC)
	Model	RCP 8.5	RCP 4.5
	GISS-E2-R-CC	2.17	0.831
	IPSL-CM5A-MR	4.195	1.9525
	MPI-ESM-LR	3.1381	1.3144
	MPI-ESM-MR	2.9324	1.1343
	CMCC-CESM	3.6066	1.9586
	CMCC-CM	3.8135	1.944
	CMCC-CMS	3.8207	1.8741
	MPI-ESM-P	N/A	1.3968
	NORESM1-M	2.7094	1.3213
	CNRM-CM5-2	N/A	1.4525
	IPSL-CM5A-LR	4.095	1.89
