# Supplementary material for: Assessment of Red Sea temperatures in CMIP5 models for present and future climate
Source: PLoS One. 2021 Jul 30;16(7):e0255505. doi: 10.1371/journal.pone.0255505 (PMC8323894; doi:10.1371/journal.pone.0255505)
Supplement: S4 Table — Average length of MHWs (DMHW, in days/year), Annual Mean Intensity (AMI, in °C/year) and Annual Acumulative Mean Intensity (AAMI, in °C x day/year). Results are presented for the present climate (1985–2015) and for projected future conditions under scenarios RCP4.5 and RCP8.5 for the period 2080–2100. (XLSX) [file pone.0255505.s015.xlsx]

## Sheet: Hoja1
			DMHW (days/year)	AMI(ºC/year)	AAMI(ºCxdays/year)
	Present		12	0.55	6.78
	RCP4.5 (2080-2100)	GISS-E2-R-CC	44	0.78	34.1
		IPSL-CM5A-MR	103	1.22	124.2
		MPI-ESM-LR	68	0.97	64.95
		MPI-ESM-MR	59	0.89	52.07
		CMCC-CESM	103	1.23	124.82
		CMCC-CM	102	1.22	123.25
		CMCC-CMS	98	1.2	115.71
		NORESM1-M	69	0.98	65.5
	RCP8.5 (2080-2100)	GISS-E2-R-CC	115	1.31	149.52
		IPSL-CM5A-MR	247	2.18	531.53
		MPI-ESM-LR	178	1.68	298.48
		MPI-ESM-MR	164	1.59	261.76
		CMCC-CESM	209	1.89	392.75
		CMCC-CM	223	1.99	439.07
		CMCC-CMS	223	1.99	440.75
		NORESM1-M	149	1.51	224.98
